# Supplementary material for: Effect of Selection for Low and High Varroa destructor Population Growth Rates on the Honey Bee Transcriptome
Source: Pathogens. 2025 Oct 22;14(11):1077. doi: 10.3390/pathogens14111077 (PMC12655029; doi:10.3390/pathogens14111077)
Supplement: Supplementary file 1 [file pathogens-14-01077-s001.zip]

Archive with 1 entries (1 files):
- pathogens-3907500-supplementary.pdf
